# Supplementary material for: Triglyceride Accumulation in Adipocytes Modulated by Insulin Dynamics
Source: Int J Mol Sci. 2025 Dec 6;26(24):11805. doi: 10.3390/ijms262411805 (PMC12732596; doi:10.3390/ijms262411805)
Supplement: Supplementary file 1 [file ijms-26-11805-s001.zip]

Archive with 2 entries (2 files):
- Figure S1.pdf
- File S1.slv
